# Supplementary material for: Comparison of quality/quantity mNGS and usual mNGS for pathogen detection in suspected pulmonary infections
Source: Front Cell Infect Microbiol. 2023 Jul 31;13:1184245. doi: 10.3389/fcimb.2023.1184245 (PMC10425550; doi:10.3389/fcimb.2023.1184245)
Supplement: Supplementary file 1 [file Table_1.xlsx]

## Sheet: Raw data
Supplementary Table 1. Unique readings and relative abundance rankings for each pulmonary pathogen
Patient ID	Age	Gender	Pulmonary pathogen	UmNGS unique readings	Relative abundance ranking of UmNGS	QmNGS unique readings	Relative abundance ranking of QmNGS
2	45	Male	Mycobacterium tuberculosis	16009.6	1	2515	1
3	61	Male	Nocardia cyriacigeogica	104564	1	1458	1
4	64	Female	Haemophilus influenzae	26622.7	1	2189	1
8	63	Male	Actinobacillus ureae	4613.76	2	94	1
10	32	Male	Mucor	351.54	1	1	2
11	64	Male	Mycobacterium tuberculosis	98.5	3	6	1
13	65	Female	Stenotrophomonas maltophilia	14945.1	1	149107	1
14	39	Female	Mycobacterium tuberculosis	1.75	1	2	2
19	39	Male	Pneumocystis	1008.15	1	172	1
			Pseudomonas aeruginosa	269.1	2	2	3
20	52	Female	Rhizopus microsporus	151.11	1	62	1
24	29	Female	Mycobacterium intracellulare	2577.6	1	18	1
26	19	Female	Cytomegalovirus	15.96	2	4	2
27	56	Male	Nocardia cyriacigeogica	226.8	3	6	3
			Cytomegalovirus	4013.1	1	622	1
30	48	Female	Mycobacterium tuberculosis	1202.5	1	7697	1
			Cytomegalovirus	7.8	3	2	7
31	21	Male	Pneumocystis jirovecii	64425.1	1	71299	1
34	63	Male	Aspergillus fumigatus	2110	2	176	2
			Nontuberculous mycobacteria	56704	1	89	3
			Klebsiella pneumoniae	744	3	1398	1
			Escherichia coli	598	4	23	5
			Human herpes simplex virus type 1	170	5	8	4
35	34	Female	Pseudomonas aeruginosa	45075.5	1	2132	1
