# Supplementary material for: Comparison of quality/quantity mNGS and usual mNGS for pathogen detection in suspected pulmonary infections
Source: Front Cell Infect Microbiol. 2023 Jul 31;13:1184245. doi: 10.3389/fcimb.2023.1184245 (PMC10425550; doi:10.3389/fcimb.2023.1184245)
Supplement: Supplementary file 2 [file Table_2.xlsx]

## Sheet: Raw data
Supplementary Table 2. Raw data of UmNGS and QmNGS microbiological tests.
Patient ID	Age	Gender	Pulmonary pathogen	UmNGS results	QmNGS results
1	32	Male	Mucor	Positive	Negative
2	45	Male	Mycobacterium tuberculosis	Positive	Positive
3	61	Male	Nocardia cyriacigeogica	Positive	Positive
4	64	Female	Aspergillus flavus	Negative	Positive
			Haemophilus influenzae	Positive	Positive
8	63	Male	Actinobacillus ureae	Positive	Positive
10	32	Male	Mucor	Positive	Positive
11	64	Male	Mycobacterium tuberculosis	Positive	Positive
12	52	Male	Legionella pneumophila	Positive	Negative
13	65	Female	Aspergillus niger	Negative	Negative
			Stenotrophomonas maltophilia	Positive	Positive
			Pseudomonas aeruginosa	Negative	Positive
14	39	Female	Mycobacterium tuberculosis	Positive	Positive
18	39	Male	Botryis cinerea	Positive	Negative
19	39	Male	Pneumocystis jirovecii	Positive	Positive
			Pseudomonas aeruginosa	Positive	Positive
20	52	Female	Rhizopus microsporus	Positive	Positive
21	49	Male	Enterococcus faecium	Negative	Negative
22	48	Female	Staphylococcus aureus	Positive	Negative
24	29	Female	Mycobacterium intracellulare	Positive	Positive
26	19	Female	Cytomegalovirus	Positive	Positive
27	56	Male	Nocardia cyriacigeogica	Positive	Positive
			Cytomegalovirus	Positive	Positive
28	16	Male	Epstein-Barr virus	Negative	Positive
30	48	Female	Mycobacterium tuberculosis	Positive	Positive
			Cytomegalovirus	Positive	Positive
31	21	Male	Pneumocystis jirovecii	Positive	Positive
32	52	Male	Aspergillus fumigatus	Negative	Negative
33	14	Female	Aspergillus flavus	Negative	Positive
34	63	Male	Aspergillus fumigatus	Positive	Positive
			Nontuberculous mycobacteria	Positive	Positive
			Klebsiella pneumoniae	Positive	Positive
			Escherichia coli	Positive	Positive
			Human herpes simplex virus type 1	Positive	Positive
35	34	Female	Pseudomonas aeruginosa	Positive	Positive
